# Supplementary material for: Soil-Temperature-Compensated Growing Degree Days Improve Unified Simulation of Maize LAI Dynamics Across Film Mulching Treatments
Source: Plants (Basel). 2026 Jul 14;15(14):2163. doi: 10.3390/plants15142163 (PMC13414788; doi:10.3390/plants15142163)
Supplement: Supplementary file 1 [file plants-15-02163-s001.zip]

Archive with 1 entries (1 files):
- plants-4412553-supplementary.pdf
